# Supplementary material for: Predicting Microbe-Disease Association by Learning Graph Representations and Rule-Based Inference on the Heterogeneous Network
Source: Front Microbiol. 2020 Apr 15;11:579. doi: 10.3389/fmicb.2020.00579 (PMC7174569; doi:10.3389/fmicb.2020.00579)
Supplement: Supplementary file 1 [file Table_1.xlsx]

## Sheet: Sheet1
Top 10 predicted microbes related with asthma
Rank	Score	Microbe	Evidence
1	0.538931	Clostridium difficile	PMID: 21872915
2	0.538914	Firmicutes	PMID: 27078029
3	0.538904	Clostridium coccoides	PMID: 21477358
4	0.538904	Actinobacteria	PMID: 30286807
5	0.538901	Enterobacteriaceae	PMID: 28947029
6	0.538899	Lactobacillus	PMID: 30400588
7	0.538896	Bacteroides	PMID: 18822123 PMID: 29161087
8	0.538893	Burkholderia	unconfirmed
9	0.538893	Lachnospiraceae	PMID: 28912020
10	0.538892	Enterococcus	unconfirmed
