# Supplementary material for: Predicting Microbe-Disease Association by Learning Graph Representations and Rule-Based Inference on the Heterogeneous Network
Source: Front Microbiol. 2020 Apr 15;11:579. doi: 10.3389/fmicb.2020.00579 (PMC7174569; doi:10.3389/fmicb.2020.00579)
Supplement: Supplementary file 2 [file Table_2.XLSX]

## Sheet: Sheet1
Top 10 predicted microbes related with COPD
Rank	Score	Microbe	Evidence
1	0.83833	Proteobacteria	PMID: 29579057
2	0.838326	Prevotella	PMID: 28542929
3	0.838324	Helicobacter pylori	PMID: 28558695
4	0.838318	Actinobacteria	PMID: 29709671
5	0.838318	Bacteroidetes	PMID: 29579057
6	0.838317	Clostridium difficile	PMID: 30430993
7	0.838315	Clostridium coccoides	Unconfirmed
8	0.838312	Lactobacillus	PMID: 26630356
9	0.83831	Lachnospiraceae	Unconfirmed
10	0.838306	Staphylococcus aureus	PMID: 30804927
