# Supplementary material for: Predicting Microbe-Disease Association by Learning Graph Representations and Rule-Based Inference on the Heterogeneous Network
Source: Front Microbiol. 2020 Apr 15;11:579. doi: 10.3389/fmicb.2020.00579 (PMC7174569; doi:10.3389/fmicb.2020.00579)
Supplement: Supplementary file 3 [file Table_3.XLSX]

## Sheet: Sheet1
Top 10 predicted microbes related with IBD
Rank	Score	Microbe	Evidence
1	0.179639	Prevotella	PMID: 24013298
2	0.179639	Bacteroidetes	PMID: 29492876
3	0.179639	Clostridium difficile	PMID: 24838421
4	0.179638	Helicobacter pylori	PMID: 22221289 PMID: 28124160
5	0.179636	Firmicutes	PMID: 25307765 PMID: 29492876
6	0.179632	Clostridium coccoides	PMID: 19235886
7	0.179629	Lactobacillus	PMID: 26340825
8	0.179628	Enterobacteriaceae	PMID: 30319571
9	0.179627	Veillonella	PMID: 30573380
10	0.179627	Haemophilus	PMID: 24013298
